# Supplementary material for: Stress-Related Chronic Fatigue Syndrome: A Case Report with a Positive Response to Alpha-Methyl-P-Tyrosine (AMPT) Treatment
Source: Int J Mol Sci. 2024 Jul 16;25(14):7778. doi: 10.3390/ijms25147778 (PMC11276651; doi:10.3390/ijms25147778)
Supplement: Supplementary file 1 [file ijms-25-07778-s001.zip]

Archive with 2 entries (2 files):
- Supplementary Table S1. Biochem Lab (2).xlsx
- Supplementary Table S2. Genetics (1).xlsx
